# Supplementary material for: Does the SARS-CoV-2 Spike Protein Receptor Binding Domain Interact Effectively with the DPP4 (CD26) Receptor? A Molecular Docking Study
Source: Int J Mol Sci. 2021 Jun 29;22(13):7001. doi: 10.3390/ijms22137001 (PMC8269389; doi:10.3390/ijms22137001)
Supplement: Supplementary file 1 [file ijms-22-07001-s001.zip]

Archive with 1 entries (1 files):
- ijms-1282202-supplementary.pdf
